# Supplementary material for: Validation of Two Questionnaires Assessing Nurses’ Perspectives on Addressing Psychological, Social, and Spiritual Challenges in Palliative Care Patients
Source: Nurs Rep. 2024 Sep 18;14(3):2415–29. doi: 10.3390/nursrep14030179 (PMC11417697; doi:10.3390/nursrep14030179)
Supplement: Supplementary file 1 [file nursrep-14-00179-s001.zip]

Archive with 1 entries (1 files):
- nursrep-3093672-supplementary.pdf
